# Supplementary material for: Identification of the Key Functional Domains of Bombyx mori Nucleopolyhedrovirus IE1 Protein
Source: Int J Mol Sci. 2022 Sep 7;23(18):10276. doi: 10.3390/ijms231810276 (PMC9499007; doi:10.3390/ijms231810276)
Supplement: Supplementary file 1 [file ijms-23-10276-s001.zip]

Archive with 1 entries (1 files):
- ijms-1834896-supplementary.pdf
